# Supplementary material for: Development of Improved Spectrophotometric Assays for Biocatalytic Silyl Ether Hydrolysis
Source: Biomolecules. 2024 Apr 18;14(4):492. doi: 10.3390/biom14040492 (PMC11048244; doi:10.3390/biom14040492)
Supplement: Supplementary file 1 [file biomolecules-14-00492-s001.zip]

Archive with 1 entries (1 files):
- biomolecules-2937218-supplementary.pdf
